# Supplementary material for: RNA-seq Analysis of Overexpressing Ovine AANAT Gene of Melatonin Biosynthesis in Switchgrass
Source: Front Plant Sci. 2016 Aug 31;7:1289. doi: 10.3389/fpls.2016.01289 (PMC5026198; doi:10.3389/fpls.2016.01289)
Supplement: Supplementary file 2 [file Data_Sheet_2.xls]

## Sheet: Supplementary file-1_KEGG_pathw
##Databases: KEGG PATHWAY
##Statistical test method: hypergeometric test / Fisher's exact test
##FDR correction method: Benjamini and Hochberg
#Term	Database	ID	Input number	Background number	P-Value	Corrected P-Value	Input	Hyperlink
Ribosome	KEGG PATHWAY	ko03010	59	909	6.24e-22	1.16e-19	c22198_g1|c48133_g1|c42432_g1|c35510_g1|c27895_g1|c35257_g1|c47626_g1|c39074_g1|c43003_g1|c33693_g1|c44951_g1|c39969_g1|c83921_g1|c31570_g1|c18989_g1|c36848_g1|c45301_g1|c11988_g1|c34515_g1|c26948_g1|c30492_g1|c38308_g1|c46158_g2|c45359_g1|c39629_g1|c47334_g2|c43561_g1|c37552_g1|c75887_g1|c35809_g1|c17256_g1|c27754_g1|c42565_g1|c11228_g1|c22633_g1|c18552_g1|c45166_g1|c42661_g1|c34198_g1|c41614_g1…	http://www.genome.jp/kegg-bin/show_pathway?ko03010/K02868%09red/K02893%09red/K02883%09red/K02998%09red/K02930%09red/K02955%09red/K02918%09red/K02889%09red/K02934%09red/K02951%09red/K02936%09red/K02912%09red/K02910%09red/K02917%09red/K02880%09red/K02915%09red/K02958%09red/K02993%09red/K02991%09red/K02997%09red/K02978%09red/K02995%09red/K02865%09red/K02975%09red/K02974%09red/K02976%09red/K02971%09r…
Cardiac muscle contraction	KEGG PATHWAY	ko04260	7	71	9.35e-05	0.00868939	c49556_g1|c53159_g1|c33992_g1|c37269_g1|c37269_g3|c59646_g1|c48503_g1	http://www.genome.jp/kegg-bin/show_pathway?ko04260/K02261%09red/K02256%09red/K02262%09red/K00412%09red
Parkinson's disease	KEGG PATHWAY	ko05012	14	306	0.000140151	0.00868939	c49556_g1|c50619_g1|c56561_g1|c53159_g1|c44556_g1|c33992_g1|c37269_g1|c42522_g1|c37269_g3|c44006_g1|c41376_g1|c59646_g1|c62169_g2|c48503_g1	http://www.genome.jp/kegg-bin/show_pathway?ko05012/K02256%09red/K03878%09red/K03883%09red/K00412%09red/K03881%09red/K05863%09red/K02262%09red/K02261%09red/K03935%09red/K02126%09red
Oxidative phosphorylation	KEGG PATHWAY	ko00190	14	440	0.00401044	0.186485	c30013_g1|c49556_g1|c50619_g1|c56561_g1|c53159_g1|c33992_g1|c37269_g1|c42522_g1|c37269_g3|c44006_g1|c41376_g1|c59646_g1|c62169_g2|c48503_g1	http://www.genome.jp/kegg-bin/show_pathway?ko00190/K02256%09red/K03878%09red/K03883%09red/K00412%09red/K03881%09red/K02262%09red/K02261%09red/K02155%09red/K03935%09red/K02126%09red
Alzheimer's disease	KEGG PATHWAY	ko05010	11	333	0.00784583	0.272455	c49556_g1|c50619_g1|c53159_g1|c33992_g1|c37269_g1|c40589_g1|c37269_g3|c59646_g1|c62169_g2|c57684_g1|c48503_g1	http://www.genome.jp/kegg-bin/show_pathway?ko05010/K02256%09red/K02262%09red/K00412%09red/K04371%09red/K05853%09red/K02261%09red/K03935%09red/K02126%09red
Legionellosis	KEGG PATHWAY	ko05134	8	206	0.00921674	0.272455	c30287_g1|c42420_g1|c36926_g1|c59874_g4|c30750_g1|c44703_g1|c56993_g2|c27458_g1	http://www.genome.jp/kegg-bin/show_pathway?ko05134/K03231%09red/K03233%09red/K07937%09red/K03283%09red
Non-alcoholic fatty liver disease (NAFLD)	KEGG PATHWAY	ko04932	9	254	0.0102537	0.272455	c49556_g1|c58151_g1|c53159_g1|c33992_g1|c37269_g1|c37269_g3|c59646_g1|c62169_g2|c48503_g1	http://www.genome.jp/kegg-bin/show_pathway?ko04932/K02256%09red/K02262%09red/K00412%09red/K07198%09red/K02261%09red/K03935%09red
Photosynthesis - antenna proteins	KEGG PATHWAY	ko00196	4	61	0.0118231	0.274887	c36475_g1|c50013_g1|c45565_g1|c51184_g2	http://www.genome.jp/kegg-bin/show_pathway?ko00196/K08914%09red/K08917%09red/K08910%09red/K08909%09red
Huntington's disease	KEGG PATHWAY	ko05016	11	416	0.0328011	0.625438	c49556_g1|c50619_g1|c53159_g1|c44556_g1|c33992_g1|c37269_g1|c37269_g3|c59646_g1|c62169_g2|c43468_g1|c48503_g1	http://www.genome.jp/kegg-bin/show_pathway?ko05016/K02256%09red/K02262%09red/K00412%09red/K05863%09red/K04565%09red/K02261%09red/K03935%09red/K02126%09red
Pancreatic cancer	KEGG PATHWAY	ko05212	3	49	0.0336257	0.625438	c47854_g4|c47854_g2|c57684_g1	http://www.genome.jp/kegg-bin/show_pathway?ko05212/K04371%09red/K04482%09red
Drug metabolism - cytochrome P450	KEGG PATHWAY	ko00982	5	135	0.0425703	0.680548	c58440_g2|c58857_g1|c50034_g4|c29782_g1|c38998_g1	http://www.genome.jp/kegg-bin/show_pathway?ko00982/K00799%09red/K00485%09red
Estrogen signaling pathway	KEGG PATHWAY	ko04915	6	182	0.0439063	0.680548	c45327_g1|c59874_g4|c42420_g1|c36838_g1|c56993_g2|c57684_g1	http://www.genome.jp/kegg-bin/show_pathway?ko04915/K04079%09red/K04371%09red/K09487%09red/K03283%09red
Brassinosteroid biosynthesis	KEGG PATHWAY	ko00905	2	27	0.0586432	0.722096	c40741_g2|c55414_g1	http://www.genome.jp/kegg-bin/show_pathway?ko00905/K12640%09red/K12639%09red
Dorso-ventral axis formation	KEGG PATHWAY	ko04320	2	28	0.0622833	0.722096	c64199_g3|c57684_g1	http://www.genome.jp/kegg-bin/show_pathway?ko04320/K02184%09red/K04371%09red
Isoquinoline alkaloid biosynthesis	KEGG PATHWAY	ko00950	3	64	0.0629575	0.722096	c49204_g1|c55081_g1|c51994_g1	http://www.genome.jp/kegg-bin/show_pathway?ko00950/K00276%09red/K01592%09red/K00815%09red
Glutathione metabolism	KEGG PATHWAY	ko00480	7	253	0.0654523	0.722096	c63279_g3|c50034_g4|c51942_g1|c39636_g1|c29782_g1|c38998_g1|c34214_g1	http://www.genome.jp/kegg-bin/show_pathway?ko00480/K01255%09red/K00036%09red/K00799%09red
Cholinergic synapse	KEGG PATHWAY	ko04725	2	29	0.065998	0.722096	c42783_g1|c57684_g1	http://www.genome.jp/kegg-bin/show_pathway?ko04725/K04371%09red/K01049%09red
Gap junction	KEGG PATHWAY	ko04540	3	72	0.0821322	0.808635	c44314_g1|c47889_g1|c57684_g1	http://www.genome.jp/kegg-bin/show_pathway?ko04540/K04371%09red/K07374%09red/K07375%09red
NOD-like receptor signaling pathway	KEGG PATHWAY	ko04621	3	73	0.0846872	0.808635	c36838_g1|c45327_g1|c57684_g1	http://www.genome.jp/kegg-bin/show_pathway?ko04621/K04371%09red/K09487%09red/K04079%09red
MAPK signaling pathway	KEGG PATHWAY	ko04010	4	119	0.08695	0.808635	c56993_g2|c59874_g4|c42420_g1|c57684_g1	http://www.genome.jp/kegg-bin/show_pathway?ko04010/K04371%09red/K03283%09red
Retrograde endocannabinoid signaling	KEGG PATHWAY	ko04723	2	39	0.106685	0.927623	c49427_g1|c57684_g1	http://www.genome.jp/kegg-bin/show_pathway?ko04723/K04371%09red/K15015%09red
Antigen processing and presentation	KEGG PATHWAY	ko04612	5	184	0.115733	0.927623	c56993_g2|c59874_g4|c37463_g1|c45327_g1|c42420_g1	http://www.genome.jp/kegg-bin/show_pathway?ko04612/K08057%09red/K04079%09red/K03283%09red
Oxytocin signaling pathway	KEGG PATHWAY	ko04921	4	138	0.128277	0.927623	c43075_g2|c43075_g1|c58151_g1|c57684_g1	http://www.genome.jp/kegg-bin/show_pathway?ko04921/K04371%09red/K07198%09red/K03234%09red
Pathways in cancer	KEGG PATHWAY	ko05200	5	191	0.129265	0.927623	c36838_g1|c47854_g4|c47854_g2|c45327_g1|c57684_g1	http://www.genome.jp/kegg-bin/show_pathway?ko05200/K04371%09red/K09487%09red/K04482%09red/K04079%09red
Regulation of actin cytoskeleton	KEGG PATHWAY	ko04810	4	156	0.173524	0.927623	c31661_g1|c5686_g1|c37704_g1|c57684_g1	http://www.genome.jp/kegg-bin/show_pathway?ko04810/K05765%09red/K04371%09red/K05768%09red/K05759%09red
Novobiocin biosynthesis	KEGG PATHWAY	ko00401	1	13	0.17412	0.927623	c55081_g1	http://www.genome.jp/kegg-bin/show_pathway?ko00401/K00815%09red
alpha-Linolenic acid metabolism	KEGG PATHWAY	ko00592	3	104	0.178048	0.927623	c59344_g4|c61602_g2|c53068_g1	http://www.genome.jp/kegg-bin/show_pathway?ko00592/K00232%09red/K10526%09red/K05894%09red
Progesterone-mediated oocyte maturation	KEGG PATHWAY	ko04914	3	106	0.18482	0.927623	c51223_g1|c45327_g1|c57684_g1	http://www.genome.jp/kegg-bin/show_pathway?ko04914/K04371%09red/K05868%09red/K04079%09red
Toxoplasmosis	KEGG PATHWAY	ko05145	5	222	0.196802	0.927623	c56993_g2|c59874_g4|c42420_g1|c43151_g1|c57684_g1	http://www.genome.jp/kegg-bin/show_pathway?ko05145/K04371%09red/K13412%09red/K03283%09red
Prostate cancer	KEGG PATHWAY	ko05215	3	112	0.20552	0.927623	c36838_g1|c45327_g1|c57684_g1	http://www.genome.jp/kegg-bin/show_pathway?ko05215/K04371%09red/K09487%09red/K04079%09red
Prion diseases	KEGG PATHWAY	ko05020	2	62	0.215609	0.927623	c43468_g1|c57684_g1	http://www.genome.jp/kegg-bin/show_pathway?ko05020/K04371%09red/K04565%09red
Bisphenol degradation	KEGG PATHWAY	ko00363	1	17	0.218061	0.927623	c61962_g4	http://www.genome.jp/kegg-bin/show_pathway?ko00363/K00517%09red
Polycyclic aromatic hydrocarbon degradation	KEGG PATHWAY	ko00624	1	17	0.218061	0.927623	c61962_g4	http://www.genome.jp/kegg-bin/show_pathway?ko00624/K00517%09red
Cutin, suberine and wax biosynthesis	KEGG PATHWAY	ko00073	2	63	0.220596	0.927623	c60400_g3|c54279_g2	http://www.genome.jp/kegg-bin/show_pathway?ko00073/K17991%09red/K15404%09red
PI3K-Akt signaling pathway	KEGG PATHWAY	ko04151	6	294	0.224394	0.927623	c33448_g1|c45327_g1|c58151_g1|c36838_g1|c39969_g1|c57684_g1	http://www.genome.jp/kegg-bin/show_pathway?ko04151/K09487%09red/K02991%09red/K07198%09red/K04079%09red/K04371%09red/K06630%09red
Nicotine addiction	KEGG PATHWAY	ko05033	1	18	0.228676	0.927623	c49427_g1	http://www.genome.jp/kegg-bin/show_pathway?ko05033/K15015%09red
Tropane, piperidine and pyridine alkaloid biosynthesis	KEGG PATHWAY	ko00960	2	65	0.230596	0.927623	c55081_g1|c51994_g1	http://www.genome.jp/kegg-bin/show_pathway?ko00960/K00276%09red/K00815%09red
Chemical carcinogenesis	KEGG PATHWAY	ko05204	3	120	0.23387	0.927623	c50034_g4|c29782_g1|c38998_g1	http://www.genome.jp/kegg-bin/show_pathway?ko05204/K00799%09red
mTOR signaling pathway	KEGG PATHWAY	ko04150	3	120	0.23387	0.927623	c39969_g1|c58151_g1|c57684_g1	http://www.genome.jp/kegg-bin/show_pathway?ko04150/K04371%09red/K02991%09red/K07198%09red
Salmonella infection	KEGG PATHWAY	ko05132	2	66	0.235607	0.927623	c5686_g1|c57684_g1	http://www.genome.jp/kegg-bin/show_pathway?ko05132/K04371%09red/K05759%09red
Shigellosis	KEGG PATHWAY	ko05131	2	66	0.235607	0.927623	c5686_g1|c57684_g1	http://www.genome.jp/kegg-bin/show_pathway?ko05131/K04371%09red/K05759%09red
MAPK signaling pathway - fly	KEGG PATHWAY	ko04013	1	19	0.239148	0.927623	c57684_g1	http://www.genome.jp/kegg-bin/show_pathway?ko04013/K04371%09red
Tyrosine metabolism	KEGG PATHWAY	ko00350	3	123	0.244678	0.927623	c49204_g1|c55081_g1|c51994_g1	http://www.genome.jp/kegg-bin/show_pathway?ko00350/K00276%09red/K01592%09red/K00815%09red
Metabolism of xenobiotics by cytochrome P450	KEGG PATHWAY	ko00980	3	124	0.248299	0.927623	c50034_g4|c29782_g1|c38998_g1	http://www.genome.jp/kegg-bin/show_pathway?ko00980/K00799%09red
Measles	KEGG PATHWAY	ko05162	4	184	0.252459	0.927623	c56993_g2|c59874_g4|c40298_g1|c42420_g1	http://www.genome.jp/kegg-bin/show_pathway?ko05162/K14753%09red/K03283%09red
cGMP-PKG signaling pathway	KEGG PATHWAY	ko04022	3	128	0.262858	0.927623	c40589_g1|c44556_g1|c57684_g1	http://www.genome.jp/kegg-bin/show_pathway?ko04022/K04371%09red/K05853%09red/K05863%09red
Axon guidance	KEGG PATHWAY	ko04360	2	74	0.275823	0.927623	c31661_g1|c57684_g1	http://www.genome.jp/kegg-bin/show_pathway?ko04360/K05765%09red/K04371%09red
Aldosterone-regulated sodium reabsorption	KEGG PATHWAY	ko04960	1	23	0.279635	0.927623	c57684_g1	http://www.genome.jp/kegg-bin/show_pathway?ko04960/K04371%09red
Morphine addiction	KEGG PATHWAY	ko05032	1	23	0.279635	0.927623	c49427_g1	http://www.genome.jp/kegg-bin/show_pathway?ko05032/K15015%09red
Thyroid cancer	KEGG PATHWAY	ko05216	1	23	0.279635	0.927623	c57684_g1	http://www.genome.jp/kegg-bin/show_pathway?ko05216/K04371%09red
Serotonergic synapse	KEGG PATHWAY	ko04726	1	23	0.279635	0.927623	c57684_g1	http://www.genome.jp/kegg-bin/show_pathway?ko04726/K04371%09red
Phenylalanine, tyrosine and tryptophan biosynthesis	KEGG PATHWAY	ko00400	3	134	0.28488	0.927623	c35379_g1|c55081_g1|c54867_g3	http://www.genome.jp/kegg-bin/show_pathway?ko00400/K00500%09red/K00815%09red/K05359%09red
Type II diabetes mellitus	KEGG PATHWAY	ko04930	2	76	0.285876	0.927623	c56976_g2|c57684_g1	http://www.genome.jp/kegg-bin/show_pathway?ko04930/K04371%09red/K00873%09red
Bladder cancer	KEGG PATHWAY	ko05219	1	24	0.289417	0.927623	c57684_g1	http://www.genome.jp/kegg-bin/show_pathway?ko05219/K04371%09red
Rap1 signaling pathway	KEGG PATHWAY	ko04015	2	77	0.290897	0.927623	c5686_g1|c57684_g1	http://www.genome.jp/kegg-bin/show_pathway?ko04015/K04371%09red/K05759%09red
Melanoma	KEGG PATHWAY	ko05218	1	26	0.308583	0.927623	c57684_g1	http://www.genome.jp/kegg-bin/show_pathway?ko05218/K04371%09red
Phenylalanine metabolism	KEGG PATHWAY	ko00360	5	268	0.313015	0.927623	c40152_g1|c35379_g1|c55081_g1|c51994_g1|c56955_g2	http://www.genome.jp/kegg-bin/show_pathway?ko00360/K00276%09red/K00430%09red/K00500%09red/K00815%09red
Pathogenic Escherichia coli infection	KEGG PATHWAY	ko05130	2	82	0.315921	0.927623	c44314_g1|c47889_g1	http://www.genome.jp/kegg-bin/show_pathway?ko05130/K07374%09red/K07375%09red
Aminobenzoate degradation	KEGG PATHWAY	ko00627	1	27	0.317972	0.927623	c61962_g4	http://www.genome.jp/kegg-bin/show_pathway?ko00627/K00517%09red
Non-small cell lung cancer	KEGG PATHWAY	ko05223	1	28	0.327234	0.927623	c57684_g1	http://www.genome.jp/kegg-bin/show_pathway?ko05223/K04371%09red
TNF signaling pathway	KEGG PATHWAY	ko04668	1	29	0.33637	0.927623	c57684_g1	http://www.genome.jp/kegg-bin/show_pathway?ko04668/K04371%09red
Influenza A	KEGG PATHWAY	ko05164	4	213	0.340211	0.927623	c56993_g2|c59874_g4|c42420_g1|c57684_g1	http://www.genome.jp/kegg-bin/show_pathway?ko05164/K04371%09red/K03283%09red
Fc gamma R-mediated phagocytosis	KEGG PATHWAY	ko04666	3	153	0.355179	0.927623	c31661_g1|c37704_g1|c57684_g1	http://www.genome.jp/kegg-bin/show_pathway?ko04666/K05765%09red/K04371%09red/K05768%09red
Acute myeloid leukemia	KEGG PATHWAY	ko05221	1	33	0.371694	0.927623	c57684_g1	http://www.genome.jp/kegg-bin/show_pathway?ko05221/K04371%09red
Prolactin signaling pathway	KEGG PATHWAY	ko04917	1	35	0.388645	0.927623	c57684_g1	http://www.genome.jp/kegg-bin/show_pathway?ko04917/K04371%09red
Chronic myeloid leukemia	KEGG PATHWAY	ko05220	1	35	0.388645	0.927623	c57684_g1	http://www.genome.jp/kegg-bin/show_pathway?ko05220/K04371%09red
Calcium signaling pathway	KEGG PATHWAY	ko04020	2	98	0.394226	0.927623	c40589_g1|c44556_g1	http://www.genome.jp/kegg-bin/show_pathway?ko04020/K05853%09red/K05863%09red
Signaling pathways regulating pluripotency of stem cells	KEGG PATHWAY	ko04550	1	36	0.396949	0.927623	c57684_g1	http://www.genome.jp/kegg-bin/show_pathway?ko04550/K04371%09red
Platelet activation	KEGG PATHWAY	ko04611	1	36	0.396949	0.927623	c57684_g1	http://www.genome.jp/kegg-bin/show_pathway?ko04611/K04371%09red
Viral carcinogenesis	KEGG PATHWAY	ko05203	5	301	0.401187	0.927623	c47475_g3|c33448_g1|c56976_g2|c37704_g1|c57684_g1	http://www.genome.jp/kegg-bin/show_pathway?ko05203/K04371%09red/K00873%09red/K05768%09red/K06630%09red/K03137%09red
Endometrial cancer	KEGG PATHWAY	ko05213	1	37	0.40514	0.927623	c57684_g1	http://www.genome.jp/kegg-bin/show_pathway?ko05213/K04371%09red
Fc epsilon RI signaling pathway	KEGG PATHWAY	ko04664	1	37	0.40514	0.927623	c57684_g1	http://www.genome.jp/kegg-bin/show_pathway?ko04664/K04371%09red
PPAR signaling pathway	KEGG PATHWAY	ko03320	2	105	0.427224	0.927623	c46795_g1|c61602_g2	http://www.genome.jp/kegg-bin/show_pathway?ko03320/K08770%09red/K00232%09red
AMPK signaling pathway	KEGG PATHWAY	ko04152	4	244	0.434829	0.927623	c43075_g2|c43075_g1|c58151_g1|c59677_g1	http://www.genome.jp/kegg-bin/show_pathway?ko04152/K00850%09red/K07198%09red/K03234%09red
FoxO signaling pathway	KEGG PATHWAY	ko04068	3	175	0.43529	0.927623	c51223_g1|c58151_g1|c57684_g1	http://www.genome.jp/kegg-bin/show_pathway?ko04068/K04371%09red/K07198%09red/K05868%09red
Glycosaminoglycan degradation	KEGG PATHWAY	ko00531	1	41	0.43681	0.927623	c57274_g2	http://www.genome.jp/kegg-bin/show_pathway?ko00531/K01205%09red
Hypertrophic cardiomyopathy (HCM)	KEGG PATHWAY	ko05410	1	42	0.444461	0.927623	c58151_g1	http://www.genome.jp/kegg-bin/show_pathway?ko05410/K07198%09red
Long-term depression	KEGG PATHWAY	ko04730	1	44	0.459453	0.927623	c57684_g1	http://www.genome.jp/kegg-bin/show_pathway?ko04730/K04371%09red
Limonene and pinene degradation	KEGG PATHWAY	ko00903	1	44	0.459453	0.927623	c61962_g4	http://www.genome.jp/kegg-bin/show_pathway?ko00903/K00517%09red
Circadian rhythm - plant	KEGG PATHWAY	ko04712	2	113	0.463746	0.927623	c51450_g1|c63952_g2	http://www.genome.jp/kegg-bin/show_pathway?ko04712/K12133%09red/K12115%09red
T cell receptor signaling pathway	KEGG PATHWAY	ko04660	1	45	0.466797	0.927623	c57684_g1	http://www.genome.jp/kegg-bin/show_pathway?ko04660/K04371%09red
Protein processing in endoplasmic reticulum	KEGG PATHWAY	ko04141	9	613	0.46957	0.927623	c45327_g1|c59874_g4|c42420_g1|c37463_g1|c36838_g1|c32847_g1|c56993_g2|c42611_g1|c67515_g1	http://www.genome.jp/kegg-bin/show_pathway?ko04141/K08057%09red/K06689%09red/K09487%09red/K04079%09red/K09580%09red/K03283%09red
Proteoglycans in cancer	KEGG PATHWAY	ko05205	2	115	0.472662	0.927623	c39969_g1|c57684_g1	http://www.genome.jp/kegg-bin/show_pathway?ko05205/K04371%09red/K02991%09red
Natural killer cell mediated cytotoxicity	KEGG PATHWAY	ko04650	1	47	0.481187	0.927623	c57684_g1	http://www.genome.jp/kegg-bin/show_pathway?ko04650/K04371%09red
Homologous recombination	KEGG PATHWAY	ko03440	2	117	0.481487	0.927623	c47854_g4|c47854_g2	http://www.genome.jp/kegg-bin/show_pathway?ko03440/K04482%09red
ErbB signaling pathway	KEGG PATHWAY	ko04012	1	48	0.488237	0.927623	c57684_g1	http://www.genome.jp/kegg-bin/show_pathway?ko04012/K04371%09red
Fanconi anemia pathway	KEGG PATHWAY	ko03460	2	120	0.494553	0.927623	c47854_g4|c47854_g2	http://www.genome.jp/kegg-bin/show_pathway?ko03460/K04482%09red
Phagosome	KEGG PATHWAY	ko04145	4	269	0.508318	0.927623	c30013_g1|c44314_g1|c37463_g1|c47889_g1	http://www.genome.jp/kegg-bin/show_pathway?ko04145/K02155%09red/K08057%09red/K07374%09red/K07375%09red
Cell cycle - Caulobacter	KEGG PATHWAY	ko04112	1	51	0.508816	0.927623	c59105_g1	http://www.genome.jp/kegg-bin/show_pathway?ko04112/K03531%09red
Selenocompound metabolism	KEGG PATHWAY	ko00450	1	52	0.51549	0.927623	c49608_g1	http://www.genome.jp/kegg-bin/show_pathway?ko00450/K13811%09red
Zeatin biosynthesis	KEGG PATHWAY	ko00908	1	52	0.51549	0.927623	c54560_g2	http://www.genome.jp/kegg-bin/show_pathway?ko00908/K10760%09red
Osteoclast differentiation	KEGG PATHWAY	ko04380	1	53	0.522074	0.927623	c57684_g1	http://www.genome.jp/kegg-bin/show_pathway?ko04380/K04371%09red
Circadian entrainment	KEGG PATHWAY	ko04713	1	53	0.522074	0.927623	c57684_g1	http://www.genome.jp/kegg-bin/show_pathway?ko04713/K04371%09red
VEGF signaling pathway	KEGG PATHWAY	ko04370	1	53	0.522074	0.927623	c57684_g1	http://www.genome.jp/kegg-bin/show_pathway?ko04370/K04371%09red
Lysosome	KEGG PATHWAY	ko04142	3	202	0.527977	0.927623	c30013_g1|c57274_g2|c52890_g1	http://www.genome.jp/kegg-bin/show_pathway?ko04142/K02155%09red/K01366%09red/K01205%09red
Plant-pathogen interaction	KEGG PATHWAY	ko04626	7	500	0.534041	0.927623	c51221_g2|c45327_g1|c54359_g2|c43262_g1|c36838_g1|c43151_g1|c64693_g2	http://www.genome.jp/kegg-bin/show_pathway?ko04626/K09487%09red/K13412%09red/K13457%09red/K13448%09red/K04079%09red/K13447%09red
Chemokine signaling pathway	KEGG PATHWAY	ko04062	1	55	0.534976	0.927623	c57684_g1	http://www.genome.jp/kegg-bin/show_pathway?ko04062/K04371%09red
Diterpenoid biosynthesis	KEGG PATHWAY	ko00904	1	55	0.534976	0.927623	c53039_g1	http://www.genome.jp/kegg-bin/show_pathway?ko00904/K04120%09red
Two-component system	KEGG PATHWAY	ko02020	1	56	0.541296	0.927623	c53159_g1	http://www.genome.jp/kegg-bin/show_pathway?ko02020/K00412%09red
Pertussis	KEGG PATHWAY	ko05133	2	133	0.54869	0.927623	c31661_g1|c57684_g1	http://www.genome.jp/kegg-bin/show_pathway?ko05133/K05765%09red/K04371%09red
Stilbenoid, diarylheptanoid and gingerol biosynthesis	KEGG PATHWAY	ko00945	1	58	0.553679	0.927623	c61962_g4	http://www.genome.jp/kegg-bin/show_pathway?ko00945/K00517%09red
Cysteine and methionine metabolism	KEGG PATHWAY	ko00270	3	210	0.553793	0.927623	c53254_g7|c55081_g1|c45028_g1	http://www.genome.jp/kegg-bin/show_pathway?ko00270/K00789%09red/K05933%09red/K00815%09red
Chagas disease (American trypanosomiasis)	KEGG PATHWAY	ko05142	2	137	0.564509	0.927623	c37463_g1|c57684_g1	http://www.genome.jp/kegg-bin/show_pathway?ko05142/K04371%09red/K08057%09red
p53 signaling pathway	KEGG PATHWAY	ko04115	1	61	0.571632	0.927623	c51223_g1	http://www.genome.jp/kegg-bin/show_pathway?ko04115/K05868%09red
Glioma	KEGG PATHWAY	ko05214	1	61	0.571632	0.927623	c57684_g1	http://www.genome.jp/kegg-bin/show_pathway?ko05214/K04371%09red
B cell receptor signaling pathway	KEGG PATHWAY	ko04662	1	61	0.571632	0.927623	c57684_g1	http://www.genome.jp/kegg-bin/show_pathway?ko04662/K04371%09red
Colorectal cancer	KEGG PATHWAY	ko05210	1	65	0.594452	0.927623	c57684_g1	http://www.genome.jp/kegg-bin/show_pathway?ko05210/K04371%09red
Renal cell carcinoma	KEGG PATHWAY	ko05211	1	65	0.594452	0.927623	c57684_g1	http://www.genome.jp/kegg-bin/show_pathway?ko05211/K04371%09red
Vibrio cholerae infection	KEGG PATHWAY	ko05110	2	146	0.59863	0.927623	c30013_g1|c30750_g1	http://www.genome.jp/kegg-bin/show_pathway?ko05110/K02155%09red/K07937%09red
Adherens junction	KEGG PATHWAY	ko04520	1	67	0.605403	0.927623	c57684_g1	http://www.genome.jp/kegg-bin/show_pathway?ko04520/K04371%09red
Sulfur metabolism	KEGG PATHWAY	ko00920	1	68	0.610768	0.927623	c49608_g1	http://www.genome.jp/kegg-bin/show_pathway?ko00920/K13811%09red
Amyotrophic lateral sclerosis (ALS)	KEGG PATHWAY	ko05014	1	69	0.616059	0.927623	c43468_g1	http://www.genome.jp/kegg-bin/show_pathway?ko05014/K04565%09red
Vascular smooth muscle contraction	KEGG PATHWAY	ko04270	1	71	0.626428	0.927623	c57684_g1	http://www.genome.jp/kegg-bin/show_pathway?ko04270/K04371%09red
Focal adhesion	KEGG PATHWAY	ko04510	1	71	0.626428	0.927623	c57684_g1	http://www.genome.jp/kegg-bin/show_pathway?ko04510/K04371%09red
Alcoholism	KEGG PATHWAY	ko05034	2	154	0.62724	0.927623	c49619_g1|c57684_g1	http://www.genome.jp/kegg-bin/show_pathway?ko05034/K04371%09red/K11251%09red
Systemic lupus erythematosus	KEGG PATHWAY	ko05322	1	72	0.631507	0.927623	c49619_g1	http://www.genome.jp/kegg-bin/show_pathway?ko05322/K11251%09red
Hepatitis C	KEGG PATHWAY	ko05160	1	73	0.636517	0.927623	c57684_g1	http://www.genome.jp/kegg-bin/show_pathway?ko05160/K04371%09red
cAMP signaling pathway	KEGG PATHWAY	ko04024	2	163	0.657506	0.927623	c61602_g2|c57684_g1	http://www.genome.jp/kegg-bin/show_pathway?ko04024/K04371%09red/K00232%09red
HIF-1 signaling pathway	KEGG PATHWAY	ko04066	2	163	0.657506	0.927623	c39969_g1|c57684_g1	http://www.genome.jp/kegg-bin/show_pathway?ko04066/K04371%09red/K02991%09red
Pancreatic secretion	KEGG PATHWAY	ko04972	1	78	0.660567	0.927623	c40589_g1	http://www.genome.jp/kegg-bin/show_pathway?ko04972/K05853%09red
Pentose phosphate pathway	KEGG PATHWAY	ko00030	2	164	0.660744	0.927623	c51942_g1|c59677_g1	http://www.genome.jp/kegg-bin/show_pathway?ko00030/K00036%09red/K00850%09red
GABAergic synapse	KEGG PATHWAY	ko04727	1	80	0.669736	0.927623	c49427_g1	http://www.genome.jp/kegg-bin/show_pathway?ko04727/K15015%09red
Melanogenesis	KEGG PATHWAY	ko04916	1	81	0.674227	0.927623	c57684_g1	http://www.genome.jp/kegg-bin/show_pathway?ko04916/K04371%09red
Galactose metabolism	KEGG PATHWAY	ko00052	2	169	0.67657	0.927623	c64142_g3|c59677_g1	http://www.genome.jp/kegg-bin/show_pathway?ko00052/K00850%09red/K01187%09red
Regulation of autophagy	KEGG PATHWAY	ko04140	1	83	0.683028	0.927623	c58151_g1	http://www.genome.jp/kegg-bin/show_pathway?ko04140/K07198%09red
Basal transcription factors	KEGG PATHWAY	ko03022	1	84	0.687339	0.927623	c47475_g3	http://www.genome.jp/kegg-bin/show_pathway?ko03022/K03137%09red
Thyroid hormone synthesis	KEGG PATHWAY	ko04918	1	84	0.687339	0.927623	c36838_g1	http://www.genome.jp/kegg-bin/show_pathway?ko04918/K09487%09red
Fructose and mannose metabolism	KEGG PATHWAY	ko00051	2	173	0.688794	0.927623	c65576_g1|c59677_g1	http://www.genome.jp/kegg-bin/show_pathway?ko00051/K01803%09red/K00850%09red
Circadian rhythm	KEGG PATHWAY	ko04710	1	85	0.691592	0.927623	c58151_g1	http://www.genome.jp/kegg-bin/show_pathway?ko04710/K07198%09red
Hepatitis B	KEGG PATHWAY	ko05161	1	85	0.691592	0.927623	c57684_g1	http://www.genome.jp/kegg-bin/show_pathway?ko05161/K04371%09red
Collecting duct acid secretion	KEGG PATHWAY	ko04966	1	85	0.691592	0.927623	c30013_g1	http://www.genome.jp/kegg-bin/show_pathway?ko04966/K02155%09red
Cell cycle - yeast	KEGG PATHWAY	ko04111	2	175	0.694762	0.927623	c63682_g3|c62851_g1	http://www.genome.jp/kegg-bin/show_pathway?ko04111/K06678%09red/K06676%09red
Adipocytokine signaling pathway	KEGG PATHWAY	ko04920	1	87	0.699924	0.927623	c58151_g1	http://www.genome.jp/kegg-bin/show_pathway?ko04920/K07198%09red
Synaptic vesicle cycle	KEGG PATHWAY	ko04721	2	177	0.700636	0.927623	c30013_g1|c49427_g1	http://www.genome.jp/kegg-bin/show_pathway?ko04721/K02155%09red/K15015%09red
Insulin signaling pathway	KEGG PATHWAY	ko04910	3	266	0.709036	0.927623	c39969_g1|c58151_g1|c57684_g1	http://www.genome.jp/kegg-bin/show_pathway?ko04910/K04371%09red/K02991%09red/K07198%09red
Flavonoid biosynthesis	KEGG PATHWAY	ko00941	1	91	0.715921	0.927623	c60792_g2	http://www.genome.jp/kegg-bin/show_pathway?ko00941/K08695%09red
Leishmaniasis	KEGG PATHWAY	ko05140	1	91	0.715921	0.927623	c57684_g1	http://www.genome.jp/kegg-bin/show_pathway?ko05140/K04371%09red
Steroid biosynthesis	KEGG PATHWAY	ko00100	1	92	0.719786	0.927623	c50928_g1	http://www.genome.jp/kegg-bin/show_pathway?ko00100/K14423%09red
Ubiquinone and other terpenoid-quinone biosynthesis	KEGG PATHWAY	ko00130	1	93	0.723598	0.927623	c55081_g1	http://www.genome.jp/kegg-bin/show_pathway?ko00130/K00815%09red
Endocytosis	KEGG PATHWAY	ko04144	4	358	0.725694	0.927623	c56993_g2|c59874_g4|c30750_g1|c42420_g1	http://www.genome.jp/kegg-bin/show_pathway?ko04144/K07937%09red/K03283%09red
GnRH signaling pathway	KEGG PATHWAY	ko04912	1	94	0.727358	0.927623	c57684_g1	http://www.genome.jp/kegg-bin/show_pathway?ko04912/K04371%09red
Biosynthesis of unsaturated fatty acids	KEGG PATHWAY	ko01040	1	95	0.731067	0.927623	c61602_g2	http://www.genome.jp/kegg-bin/show_pathway?ko01040/K00232%09red
Glutamatergic synapse	KEGG PATHWAY	ko04724	1	96	0.734726	0.927623	c57684_g1	http://www.genome.jp/kegg-bin/show_pathway?ko04724/K04371%09red
Long-term potentiation	KEGG PATHWAY	ko04720	1	96	0.734726	0.927623	c57684_g1	http://www.genome.jp/kegg-bin/show_pathway?ko04720/K04371%09red
Glycine, serine and threonine metabolism	KEGG PATHWAY	ko00260	2	192	0.741746	0.927623	c51994_g1|c48921_g1	http://www.genome.jp/kegg-bin/show_pathway?ko00260/K00276%09red/K15919%09red
Rheumatoid arthritis	KEGG PATHWAY	ko05323	1	98	0.741896	0.927623	c30013_g1	http://www.genome.jp/kegg-bin/show_pathway?ko05323/K02155%09red
TGF-beta signaling pathway	KEGG PATHWAY	ko04350	1	98	0.741896	0.927623	c57684_g1	http://www.genome.jp/kegg-bin/show_pathway?ko04350/K04371%09red
Hippo signaling pathway - fly	KEGG PATHWAY	ko04391	1	99	0.745407	0.927623	c33448_g1	http://www.genome.jp/kegg-bin/show_pathway?ko04391/K06630%09red
RNA transport	KEGG PATHWAY	ko03013	5	454	0.747963	0.927623	c40713_g1|c47311_g1|c30287_g1|c27458_g1|c44703_g1	http://www.genome.jp/kegg-bin/show_pathway?ko03013/K03231%09red/K03238%09red/K13126%09red
Neurotrophin signaling pathway	KEGG PATHWAY	ko04722	2	195	0.749365	0.927623	c33448_g1|c57684_g1	http://www.genome.jp/kegg-bin/show_pathway?ko04722/K04371%09red/K06630%09red
Thyroid hormone signaling pathway	KEGG PATHWAY	ko04919	1	106	0.76869	0.927623	c57684_g1	http://www.genome.jp/kegg-bin/show_pathway?ko04919/K04371%09red
Toll-like receptor signaling pathway	KEGG PATHWAY	ko04620	1	107	0.771838	0.927623	c57684_g1	http://www.genome.jp/kegg-bin/show_pathway?ko04620/K04371%09red
Epstein-Barr virus infection	KEGG PATHWAY	ko05169	5	470	0.773888	0.927623	c56993_g2|c59874_g4|c33448_g1|c47475_g3|c42420_g1	http://www.genome.jp/kegg-bin/show_pathway?ko05169/K03137%09red/K06630%09red/K03283%09red
Ascorbate and aldarate metabolism	KEGG PATHWAY	ko00053	1	108	0.774944	0.927623	c54403_g1	http://www.genome.jp/kegg-bin/show_pathway?ko00053/K00423%09red
Cyanoamino acid metabolism	KEGG PATHWAY	ko00460	1	108	0.774944	0.927623	c56216_g1	http://www.genome.jp/kegg-bin/show_pathway?ko00460/K01188%09red
Epithelial cell signaling in Helicobacter pylori infection	KEGG PATHWAY	ko05120	1	109	0.778007	0.927623	c30013_g1	http://www.genome.jp/kegg-bin/show_pathway?ko05120/K02155%09red
Hippo signaling pathway	KEGG PATHWAY	ko04390	1	115	0.79553	0.932399	c33448_g1	http://www.genome.jp/kegg-bin/show_pathway?ko04390/K06630%09red
Glycerophospholipid metabolism	KEGG PATHWAY	ko00564	2	217	0.799525	0.932399	c61261_g2|c42783_g1	http://www.genome.jp/kegg-bin/show_pathway?ko00564/K01049%09red/K05929%09red
HTLV-I infection	KEGG PATHWAY	ko05166	2	219	0.803613	0.932399	c37463_g1|c44556_g1	http://www.genome.jp/kegg-bin/show_pathway?ko05166/K08057%09red/K05863%09red
Oocyte meiosis	KEGG PATHWAY	ko04114	2	226	0.817346	0.932399	c33448_g1|c57684_g1	http://www.genome.jp/kegg-bin/show_pathway?ko04114/K04371%09red/K06630%09red
beta-Alanine metabolism	KEGG PATHWAY	ko00410	1	125	0.821722	0.932399	c51994_g1	http://www.genome.jp/kegg-bin/show_pathway?ko00410/K00276%09red
Biosynthesis of amino acids	KEGG PATHWAY	ko01230	7	678	0.823187	0.932399	c55081_g1|c56976_g2|c45028_g1|c35379_g1|c54867_g3|c65576_g1|c59677_g1	http://www.genome.jp/kegg-bin/show_pathway?ko01230/K00850%09red/K01803%09red/K00815%09red/K00789%09red/K00873%09red/K00500%09red/K05359%09red
Adrenergic signaling in cardiomyocytes	KEGG PATHWAY	ko04261	1	126	0.82415	0.932399	c57684_g1	http://www.genome.jp/kegg-bin/show_pathway?ko04261/K04371%09red
Porphyrin and chlorophyll metabolism	KEGG PATHWAY	ko00860	1	127	0.826544	0.932399	c63916_g1	http://www.genome.jp/kegg-bin/show_pathway?ko00860/K03403%09red
Inositol phosphate metabolism	KEGG PATHWAY	ko00562	1	129	0.831236	0.932399	c65576_g1	http://www.genome.jp/kegg-bin/show_pathway?ko00562/K01803%09red
Spliceosome	KEGG PATHWAY	ko03040	5	517	0.838253	0.932399	c56993_g2|c59874_g4|c42420_g1|c34030_g2|c34030_g1	http://www.genome.jp/kegg-bin/show_pathway?ko03040/K12818%09red/K03283%09red
Phenylpropanoid biosynthesis	KEGG PATHWAY	ko00940	3	339	0.844792	0.932399	c56216_g1|c56955_g2|c40152_g1	http://www.genome.jp/kegg-bin/show_pathway?ko00940/K01188%09red/K00430%09red
Peroxisome	KEGG PATHWAY	ko04146	2	242	0.845555	0.932399	c43468_g1|c61602_g2	http://www.genome.jp/kegg-bin/show_pathway?ko04146/K04565%09red/K00232%09red
Cell cycle	KEGG PATHWAY	ko04110	2	243	0.84718	0.932399	c51223_g1|c33448_g1	http://www.genome.jp/kegg-bin/show_pathway?ko04110/K05868%09red/K06630%09red
Ras signaling pathway	KEGG PATHWAY	ko04014	1	140	0.854866	0.935324	c57684_g1	http://www.genome.jp/kegg-bin/show_pathway?ko04014/K04371%09red
Fatty acid degradation	KEGG PATHWAY	ko00071	1	149	0.871722	0.948189	c61602_g2	http://www.genome.jp/kegg-bin/show_pathway?ko00071/K00232%09red
Tuberculosis	KEGG PATHWAY	ko05152	2	284	0.901755	0.970669	c30013_g1|c57684_g1	http://www.genome.jp/kegg-bin/show_pathway?ko05152/K04371%09red/K02155%09red
mRNA surveillance pathway	KEGG PATHWAY	ko03015	2	285	0.902826	0.970669	c47311_g1|c42369_g1	http://www.genome.jp/kegg-bin/show_pathway?ko03015/K14411%09red/K13126%09red
Glycolysis / Gluconeogenesis	KEGG PATHWAY	ko00010	3	400	0.912338	0.975258	c65576_g1|c56976_g2|c59677_g1	http://www.genome.jp/kegg-bin/show_pathway?ko00010/K00873%09red/K01803%09red/K00850%09red
Purine metabolism	KEGG PATHWAY	ko00230	3	407	0.918081	0.975789	c49608_g1|c58442_g2|c56976_g2	http://www.genome.jp/kegg-bin/show_pathway?ko00230/K00873%09red/K14641%09red/K13811%09red
Glyoxylate and dicarboxylate metabolism	KEGG PATHWAY	ko00630	1	195	0.93178	0.981207	c48921_g1	http://www.genome.jp/kegg-bin/show_pathway?ko00630/K15919%09red
Methane metabolism	KEGG PATHWAY	ko00680	1	201	0.937177	0.981207	c59677_g1	http://www.genome.jp/kegg-bin/show_pathway?ko00680/K00850%09red
Starch and sucrose metabolism	KEGG PATHWAY	ko00500	3	437	0.939005	0.981207	c64142_g3|c56216_g1|c60692_g1	http://www.genome.jp/kegg-bin/show_pathway?ko00500/K01188%09red/K01187%09red/K01177%09red
Fatty acid metabolism	KEGG PATHWAY	ko01212	1	217	0.949577	0.986711	c61602_g2	http://www.genome.jp/kegg-bin/show_pathway?ko01212/K00232%09red
Carbon fixation in photosynthetic organisms	KEGG PATHWAY	ko00710	1	264	0.973582	0.993201	c65576_g1	http://www.genome.jp/kegg-bin/show_pathway?ko00710/K01803%09red
Pyruvate metabolism	KEGG PATHWAY	ko00620	1	274	0.976979	0.993201	c56976_g2	http://www.genome.jp/kegg-bin/show_pathway?ko00620/K00873%09red
Ubiquitin mediated proteolysis	KEGG PATHWAY	ko04120	1	280	0.978805	0.993201	c67515_g1	http://www.genome.jp/kegg-bin/show_pathway?ko04120/K06689%09red
RNA degradation	KEGG PATHWAY	ko03018	1	282	0.97938	0.993201	c47311_g1	http://www.genome.jp/kegg-bin/show_pathway?ko03018/K13126%09red
Pyrimidine metabolism	KEGG PATHWAY	ko00240	1	294	0.982521	0.993201	c58442_g2	http://www.genome.jp/kegg-bin/show_pathway?ko00240/K14641%09red
Amino sugar and nucleotide sugar metabolism	KEGG PATHWAY	ko00520	1	335	0.990066	0.9947	c48666_g1	http://www.genome.jp/kegg-bin/show_pathway?ko00520/K01183%09red
Carbon metabolism	KEGG PATHWAY	ko01200	4	789	0.9947	0.9947	c65576_g1|c56976_g2|c51942_g1|c59677_g1	http://www.genome.jp/kegg-bin/show_pathway?ko01200/K00036%09red/K00873%09red/K01803%09red/K00850%09red
--------------------
#Term	Database	ID	Input number	Background number	P-Value	Corrected P-Value	Input	Hyperlink
--------------------
#Term	Database	ID	Input number	Background number	P-Value	Corrected P-Value	Input	Hyperlink
--------------------
